# Supplementary material for: Targeting Aurora Kinases as Essential Cell‐Cycle Regulators to Deliver Multi‐Stage Antimalarials Against Plasmodium Falciparum
Source: Angew Chem Int Ed Engl. 2025 Oct 23;64(51):e202518493. doi: 10.1002/anie.202518493 (PMC12707362; doi:10.1002/anie.202518493)
Supplement: Supplementary file 2 — Supporting Information [file ANIE-64-e202518493-s002.xlsx]

## Sheet: Figure 1
Inhibitor name	Shorten name	Human Aur specifcity	Pf NF54 ABS IC₅₀ (nM)	Pf Dd2 ABS IC₅₀ (nM)	Pf K1 ABS IC₅₀ (nM)		Pf Early stage gametocyte %inhibition @ 5 µM	Pf Late stage gametocyte %inhibition @ 5 µM		HepG2 CC₅₀ (µM)	Selectivity index (SI)		CHO CC₅₀ (µM)	Selectivity index (SI)		Pf DGFA IC₅₀ (µM)			Pb liver stage IC₅₀ (µM)
																Male	Female
Alisertib (MLN8237)	Alisertib	A	5000
AMG 900	AMG 900	A/B/C	5000
AT9283	AT83	A/B + Tyr PKs	100,1 ± 2,6	104,7 ± 5,6	101,6 ± 3,7		53,5 ± 4,0	48,9 ± 8,0		12,9 ± 4,5	128.761		4,5 ± 2,1	44.5118		0,8 ± 0,02	>10
Aurora A Inhibitor I	AAi I	A	475 ± 90,1	903,2 ± 119,3	342,1 ± 68,5		73,0 ± 3,1	48,7 ± 1,2		5,1 ± 1,2	10.7067		3,6 ± 1,4	7.4786
Aurora Kinase Inhibitor II	Aki II	A/B	2152,5 ± 30,4
Aurora kinase inhibitor III	Aki III	A	819,3 ± 80,7	1602,7 ± 108,5	1378,7 ± 134,2		27,7 ± 2,7	3,5 ± 1,6		18,4 ± 6,8	22.4939		2,4 ± 0,3	2.90317
AZD-1152-HQPA	AZD-1152	B	752,7 ± 59,2	490,0 ± 107,3	340,7 ± 30,4		31,1 ± 1,7	38,2 ± 0,8		25,9 ± 19,4	34.4066
CCT-129202	CCT-202	A/B/C	2406,5 ± 285,0
CCT-137690	CCT-690	A/B/C	1662,5 ± 198,7
CCT-241736	CCT-736	A/B	3236,5 ± 784,2
CYC-116	CYC-116	A/B	3094,5 ± 683,8
GSK-1070916	GSK-916	B/C	1181,3 ± 42,0	403,7 ± 86,9			67,1 ± 7,0	31,5 ± 18,6		13,1 ± 5,3	11.0274		5,3 ± 1,1	4.46586
Hesperadin	Hesperadin	B	1,5 ± 0,1	1,5 ± 0,1	1,4 ± 0,1		39,3 ± 4,8	53,1 ± 1,1		13,2 ± 10,4	>1000		4,0 ± 1,0	>1000		0.01	>10		0,27 ± 1,2
JNJ-7706621	JNJ	A/B + CDK1/2	3306 ± 813,2
MK-5108	MK-5108	A	5000
MK-8745	MK-8745	A	5000
MLN8054	MLN8054	A	5000
PF-03814735	PF-35	A/B	2119 ± 1558,5
PHA-680632	PHA-32	A/B/C	3129,5 ± 119,5
Phthalazinone pyrazole	PH-p	A	2715,5 ± 524,0
SNS-314 Mesylate	SNS-314	A/B/C	1437,5 ± 262,3
ZM-447439	ZM-39	A/B	235,3 ± 31,0	374,5 ± 14,1	277,3 ± 18,5		32,7 ± 3,7	21,5 ± 8,4		26,5 ± 1,4	120.528					>10	>10
Danusertib	Danusertib	A/B/C	1413,3 ± 293,4	1296,7 ± 123,5			9,5 ± 9,1	2,6 ± 3,6		35,1 ± 13,8	24.8349		33,2 ± 16,2	23.4953					6,22 ± 1,33
NVP-TAE684	TAE684	Tyr	278,6 ± 13,0	227,4 ± 10,9			65,4 ± 1,7	50,8 ± 3,5		8,8 ± 0,4	31.4958		2,0 ± 0,4	7.20952		0,12 ± 0,02	2,26 ± 0,05		0,66 ± 1,44
