# Supplementary material for: Targeting Aurora Kinases as Essential Cell‐Cycle Regulators to Deliver Multi‐Stage Antimalarials Against Plasmodium Falciparum
Source: Angew Chem Int Ed Engl. 2025 Oct 23;64(51):e202518493. doi: 10.1002/anie.202518493 (PMC12707362; doi:10.1002/anie.202518493)
Supplement: Supplementary file 3 — Supporting Information [file ANIE-64-e202518493-s001.xlsx]

## Sheet: Hesperadin
Line name	Gene Description	Gene ID	Input Day 0	No drug Day 14	UP-Hes_HL Day 14
3D7	Wild type		2.34596	10.2951	2.80988
3D7 ABCI3 R2180P	ABC transporter I family member 1	PF3D7_0319700	3.18421	5.31788	2.4294
3D7 ACS10 M300I	Acyl CoA synthase	PF3D7_0525100	1.92683	2.99783	1.47399
3D7 ACS11 D648Y	Acyl CoA synthase	PF3D7_1238800	0.590855	0.0710947	0.30438
3D7 ATP2 CNV2	Phospholipid-transporting ATP2	PF3D7_1219600	3.00375	6.24271	2.27157
3D7 DHFR-TS G378E	Dihydrofolate reductase-thymidylate synthase	PF3D7_0417200	0.320168	0.468632	0.1691
3D7 DHFR-TS I403L	Dihydrofolate reductase-thymidylate synthase	PF3D7_0417200	0.323078	3.43802	1.52472
3D7 FTb A515T	Farnesyltransferase subunit beta	PF3D7_1147500	2.31103	3.8012	1.72482
3D7 MDR2 K840N	Multidrug resistance protein 2	PF3D7_1447900	1.24865	2.13462	1.0766
3D7 NCR1 A1108T	Niemann-Pick type C1-related protein	PF3D7_0107500	2.80583	4.87058	2.17293
Dd2	Wild type		5.8416	5.43341	6.15805
Dd2 AcAS A597V	Acetyl-CoA synthetase	PF3D7_0627800	2.83785	0.280232	1.03996
Dd2 AcAS T648M	Acetyl-CoA synthetase	PF3D7_0627800	2.38088	1.63162	2.51395
Dd2 AsnRS R487S	Asn-tRNA synthetase	PF3D7_0509600	1.8104	0.60312	1.84882
Dd2 ATP4 G358S	Non-SERCA-type Ca2+ -transporting P-ATPase	PF3D7_1211900	0.963414	0.40761	0.955414
Dd2 ATP4 L927V	Non-SERCA-type Ca2+ -transporting P-ATPase	PF3D7_1211900	2.06363	0.318741	1.14988
Dd2 ATP4 Q172H	Non-SERCA-type Ca2+ -transporting P-ATPase	PF3D7_1211900	4.6337	1.74537	8.17316
Dd2 CARL I1139K-a	Cyclic amine resistance locus	PF3D7_0321900	0.116425	0.114936	0.884956
Dd2 CARL I1139K-b	Cyclic amine resistance locus	PF3D7_0321900	0.651978	0.125008	0.346655
Dd2 CARL V1103L	Cyclic amine resistance locus	PF3D7_0321900	1.64159	0.244092	0.684854
Dd2 CLK3 H259P	Cyclin-dependent-like kinase	PF3D7_1114700	1.58629	1.15707	1.94183
Dd2 CPSF Y408S E	Cleavage and polyadenylation specific factor	PF3D7_1438500	1.84824	1.37924	3.02407
Dd2 CPSF Y408S S	Cleavage and polyadenylation specific factor	PF3D7_1438500	0.919754	0.0171812	0.555211
Dd2 CRT M343L	Chloroquine resistance transporter	PF3D7_0709000	2.21789	1.16121	2.17575
Dd2 CSC1 L800P	CSC1-like protein, putative	PF3D7_1250200	1.3971	0.268975	0.983597
Dd2 cytBC1 G33V	Cytochrome b	PF3D7_MIT02300	0.422039	0.131525	0.318471
Dd2 cytBC1 V284L	Cytochrome b	PF3D7_MIT02300	0.619961	0.547429	1.1837
Dd2 DHFR-TS S216R	Dihydrofolate reductase-thymidylate synthase	PF3D7_0417200	2.32849	0.713317	1.63463
Dd2 DHODH C276Y	Dihydroorotate dehydrogenase	PF3D7_0603300	1.88026	0.821144	1.83473
Dd2 DHODH F227I	Dihydroorotate dehydrogenase	PF3D7_0603300	0.587944	0.0154038	0.992052
Dd2 DHODH I263F	Dihydroorotate dehydrogenase	PF3D7_0603300	0.259045	0.00355473	0.0704583
Dd2 DHODH L531F	Dihydroorotate dehydrogenase	PF3D7_0603300	0.582123	0.0479889	1.05406
Dd2 eEF2 L755F	Elongation factor 2	PF3D7_1451100	1.97049	0.385096	0.890592
Dd2 eEF2 Y186N	Elongation factor 2	PF3D7_1451100	1.85697	0.0497663	1.03433
Dd2 GGPPS S228T	Geranylgeranyl diphosphate synthase	PF3D7_1128400	0.951771	1.66125	2.89724
Dd2 HSP90 A41S	Heat shock protein 90	PF3D7_0708400	3.30064	2.43973	3.57928
Dd2 IleRS E180D	Ile-tRNA synthetase	PF3D7_1332900	2.30521	1.63518	2.75351
Dd2 IleRS L810F	Ile-tRNA synthetase	PF3D7_1332900	1.87153	1.70449	1.40917
Dd2 IleRS V500A	Ile-tRNA synthetase	PF3D7_1332900	2.3576	1.41775	1.46553
Dd2 kelch13 C580C	Kelch protein K13	PF3D7_1343700	2.94554	1.97821	2.3674
Dd2 kelch13 C580Y	Kelch protein K13	PF3D7_1343700	2.67777	1.91126	2.83806
Dd2 kelch13 R539T	Kelch protein K13	PF3D7_1343700	1.07984	0.170035	0.752494
Dd2 MCP D195N	Mitochondrial carrier protein	PF3D7_0908800	0.675263	0.0556908	0.839862
Dd2 MCP P214T	Mitochondrial carrier protein	PF3D7_0908800	6.62747	14.4002	4.75734
Dd2 PI4K S1320L+L1418F	Phosphatidylinositol 4-kinase	PF3D7_0509800	2.48275	0.881574	2.36458
Dd2 PI4K S743F+H1484Y	Phosphatidylinositol 4-kinase	PF3D7_0509800	0.870274	0.591271	1.3218
Dd2 ProRS L482H	Pro-tRNA synthetase	PF3D7_1213800	0.23867	0.414719	3.92312
Dd2 PROTB5 A20V	Proteasome beta 5 26S (A80V immature)	PF3D7_1011400	1.14678	0.939042	0.642579
Dd2 PROTB5 M45I	Proteasome beta 5 26S (M105I immature)	PF3D7_1011400	2.51768	1.2483	1.18088
Dd2 QRP1 D1863Y	Quinoxaline resistance protein	PF3D7_1359900	5.04119	10.2833	6.69917
Dd2 TyrRS S234C	Tyr-tRNA synthetase	PF3D7_1117500	3.16093	1.01665	2.1673
Dd2 UDP-GT F37V	UDP-galactose transporter	PF3D7_1113300	0.270687	0.0106642	0.620033
Dd2-pol-delta D308A-E310A	DNA polymerase delta	PF3D7_1017000	0	0	0.0140917

## Sheet: TAE684
Line name	Gene Description	Gene ID	Input Day 0	Untreated Day 14	TAE684 Day 14
3D7	Wild type		6.11	15.64	5.08
3D7 ABCI3 R2180P	ABC transporter I family member 1	PF3D7_0319700	4.22	3.34	2.69
3D7 ACS10 M300I	Acyl CoA synthase	PF3D7_0525100	6.72	4.56	3.2
3D7 ACS11 D648Y	Acyl CoA synthase	PF3D7_1238800	1.18	0.1	0.62
3D7 ATP2 CNV2	Phospholipid-transporting ATP2	PF3D7_1219600	4.23	2.38	2.1
3D7 DHFR-TS G378E	Dihydrofolate reductase-thymidylate synthase	PF3D7_0417200	1.21	1.12	0.99
3D7 DHFR-TS I403L	Dihydrofolate reductase-thymidylate synthase	PF3D7_0417200	5.02	4.32	3.4
3D7 FTb A515T	Farnesyltransferase subunit beta	PF3D7_1147500	4.31	1.89	1.77
3D7 MDR2 K840N	Multidrug resistance protein 2	PF3D7_1447900	3.45	1.15	1.67
3D7 NCR1 A1108T	Niemann-Pick type C1-related protein	PF3D7_0107500	3.14	2.33	2.23
Dd2	Wild type		3.38	6.16	5.04
Dd2 AcAS A597V	Acetyl-CoA synthetase	PF3D7_0627800	0.44	0.01	0.65
Dd2 AcAS T648M	Acetyl-CoA synthetase	PF3D7_0627800	1.88	2.19	2.43
Dd2 AsnRS R487S	Asn-tRNA synthetase	PF3D7_0509600	1.08	0.74	1.53
Dd2 ATP4 G358S	Non-SERCA-type Ca2+ -transporting P-ATPase	PF3D7_1211900	1.33	0.45	1.13
Dd2 ATP4 L927V	Non-SERCA-type Ca2+ -transporting P-ATPase	PF3D7_1211900	0.93	0.46	1.37
Dd2 ATP4 Q172H	Non-SERCA-type Ca2+ -transporting P-ATPase	PF3D7_1211900	1.79	1.04	3.07
Dd2 CARL I1139K-a	Cyclic amine resistance locus	PF3D7_0321900	0.01	0	0.01
Dd2 CARL I1139K-b	Cyclic amine resistance locus	PF3D7_0321900	0.27	0.09	0.23
Dd2 CARL V1103L	Cyclic amine resistance locus	PF3D7_0321900	0.59	0.2	0.68
Dd2 CLK3 H259P	Cyclin-dependent-like kinase	PF3D7_1114700	1.75	1.36	1.59
Dd2 CPSF Y408S E	Cleavage and polyadenylation specific factor	PF3D7_1438500	1.19	0.64	1.34
Dd2 CPSF Y408S S	Cleavage and polyadenylation specific factor	PF3D7_1438500	0.65	0.03	0.58
Dd2 CRT M343L	Chloroquine resistance transporter	PF3D7_0709000	1.74	1.16	2.39
Dd2 CSC1 L800P	CSC1-like protein, putative	PF3D7_1250200	0.7	0.4	1.28
Dd2 cytBC1 G33V	Cytochrome b	PF3D7_MIT02300	1.36	0.03	1.41
Dd2 cytBC1 V284L	Cytochrome b	PF3D7_MIT02300	0.95	0.94	1.55
Dd2 DHFR-TS S216R	Dihydrofolate reductase-thymidylate synthase	PF3D7_0417200	0.91	0.76	1.71
Dd2 DHODH C276Y	Dihydroorotate dehydrogenase	PF3D7_0603300	1.39	1.39	3.29
Dd2 DHODH F227I	Dihydroorotate dehydrogenase	PF3D7_0603300	0.34	0.02	0.65
Dd2 DHODH I263F	Dihydroorotate dehydrogenase	PF3D7_0603300	0.1	0	0.12
Dd2 DHODH L531F	Dihydroorotate dehydrogenase	PF3D7_0603300	0.5	0.04	0.48
Dd2 eEF2 L755F	Elongation factor 2	PF3D7_1451100	0.56	0.37	1.2
Dd2 eEF2 Y186N	Elongation factor 2	PF3D7_1451100	0.72	0.07	1.26
Dd2 GGPPS S228T	Geranylgeranyl diphosphate synthase	PF3D7_1128400	0.92	0.5	0.8
Dd2 HSP90 A41S	Heat shock protein 90	PF3D7_0708400	2.1	3.12	2.76
Dd2 IleRS E180D	Ile-tRNA synthetase	PF3D7_1332900	1.63	2.77	2.66
Dd2 IleRS L810F	Ile-tRNA synthetase	PF3D7_1332900	0.87	1.15	1.18
Dd2 IleRS V500A	Ile-tRNA synthetase	PF3D7_1332900	0.79	0.92	0.96
Dd2 kelch13 C580C	Kelch protein K13	PF3D7_1343700	1.68	2.6	2.86
Dd2 kelch13 C580Y	Kelch protein K13	PF3D7_1343700	1.72	1.68	2.44
Dd2 kelch13 R539T	Kelch protein K13	PF3D7_1343700	0.43	0.19	0.67
Dd2 MCP D195N	Mitochondrial carrier protein	PF3D7_0908800	0.38	0.04	0.27
Dd2 MCP P214T	Mitochondrial carrier protein	PF3D7_0908800	4.74	13	5.79
Dd2 PI4K S1320L+L1418F	Phosphatidylinositol 4-kinase	PF3D7_0509800	1.5	0.97	1.96
Dd2 PI4K S743F+H1484Y	Phosphatidylinositol 4-kinase	PF3D7_0509800	0.81	0.67	1.35
Dd2 ProRS L482H	Pro-tRNA synthetase	PF3D7_1213800	10.13	2.41	6.69
Dd2 PROTB5 A20V	Proteasome beta 5 26S (A80V immature)	PF3D7_1011400	1.34	0.96	1.09
Dd2 PROTB5 M45I	Proteasome beta 5 26S (M105I immature)	PF3D7_1011400	0.93	0.58	1.5
Dd2 QRP1 D1863Y	Quinoxaline resistance protein	PF3D7_1359900	4.11	11.19	5.42
Dd2 TyrRS S234C	Tyr-tRNA synthetase	PF3D7_1117500	1.43	1.83	2.59
Dd2 UDP-GT F37V	UDP-galactose transporter	PF3D7_1113300	0.35	0.02	0.25
Dd2-pol-delta D308A-E310A	DNA polymerase delta	PF3D7_1017000	0	0	0.01
